# Supplementary material for: Effects of fecal microbiota transplantation in subjects with irritable bowel syndrome are mirrored by changes in gut microbiome
Source: Gut Microbes. 2020 Sep 29;12(1):1794263. doi: 10.1080/19490976.2020.1794263 (PMC7583512; doi:10.1080/19490976.2020.1794263)
Supplement: Supplemental Material [file KGMI_A_1794263_SM9522.zip]

Archive with 6 entries (5 files):
- Supplementary information/
- Supplementary information/Figure_S1.pdf
- Supplementary information/Figure_S2.pdf
- Supplementary information/Figure_S3.pdf
- Supplementary information/Supplementary figures legends.docx
- Supplementary information/Table S1.xlsx
