# Supplementary material for: Effects of fecal microbiota transplantation in subjects with irritable bowel syndrome are mirrored by changes in gut microbiome
Source: Gut Microbes. 2020 Sep 29;12(1):1794263. doi: 10.1080/19490976.2020.1794263 (PMC7583512; doi:10.1080/19490976.2020.1794263)
Supplement: Supplemental Material [file KGMI_A_1794263_SM9522.zip › Supplementary information/Table S1.xlsx]

## Sheet: Sheet1
	baseMean	log2FoldChange	lfcSE	padj	Phylum	Class	Family	Genus	Species
TAXA21558	18.8183	7.03258	1.00012	1.64401e-09	Bacteroidetes	Flavobacteriia	Flavobacteriaceae	Zobellia	Zobellia sp. OII3
TAXA3453	36.2879	7.01629	0.790497	3.35878e-15	Bacteroidetes	Bacteroidia	Muribaculaceae	Muribaculum	Muribaculum sp. An289
TAXA12120	51.6207	6.64317	0.964774	3.47632e-09	Proteobacteria	Betaproteobacteria	Burkholderiaceae	Burkholderia	Burkholderia sp. RPE67
TAXA20493	11.554	6.55509	1.16959	6.15761e-06	Proteobacteria	Alphaproteobacteria	Rhizobiaceae	Rhizobium	Rhizobium sp. PDC82
TAXA3582	99074.6	6.31275	0.806785	7.03949e-12	Bacteroidetes	Bacteroidia	Prevotellaceae	Paraprevotella	Paraprevotella xylaniphila
TAXA3385	44.4765	6.1715	0.758381	7.79245e-13	Bacteroidetes	Bacteroidia	Bacteroidaceae	Bacteroides	Bacteroides sp. Ga6A2
TAXA19178	198.229	6.1195	0.831308	1.7621e-10	Bacteroidetes	Flavobacteriia	Flavobacteriaceae	Aquimarina	Aquimarina sp. I32.4
TAXA8315	2115.15	5.97414	1.05631	5.17918e-06	Firmicutes	Clostridia	Clostridiaceae	Clostridium	Clostridium sp. CAG:533
TAXA3338	5792.56	5.96258	0.698308	4.38044e-14	Bacteroidetes	Bacteroidia	Bacteroidaceae	Bacteroides	Bacteroides sp. AM22-3LB
TAXA19988	74.0065	5.91674	0.805796	1.84063e-10	Proteobacteria	Alphaproteobacteria	Caulobacteraceae	Caulobacter	Caulobacter sp. URHA0033
TAXA12619	2085.62	5.84306	0.899829	4.77151e-08	Proteobacteria	Betaproteobacteria	Sutterellaceae	Sutterella	Sutterella sp. 63_29
TAXA3378	13477.2	5.79488	0.580616	1.79334e-19	Bacteroidetes	Bacteroidia	Bacteroidaceae	Bacteroides	Bacteroides sp. CAG:875
TAXA12626	5706.53	5.79417	0.988049	1.61643e-06	Proteobacteria	Betaproteobacteria	Sutterellaceae	Sutterella	Sutterella sp. KLE1602
TAXA20091	97.7198	5.65998	0.933153	5.78655e-07	Proteobacteria	Gammaproteobacteria	Yersiniaceae	Yersinia	Yersinia aleksiciae
TAXA3259	2738.25	5.62127	0.880071	8.59697e-08	Bacteroidetes	Bacteroidia	Bacteroidaceae	Bacteroides	Bacteroides eggerthii CAG:109
TAXA20353	4.66508	5.37431	1.11579	0.000227843	Proteobacteria	Gammaproteobacteria	Pseudomonadaceae	Pseudomonas	Pseudomonas sp. MYb115
TAXA6733	9.32694	5.29045	0.971734	1.2269e-05	Fibrobacteres	Fibrobacteria	Fibrobacteraceae	Fibrobacter	Fibrobacter sp. UWH6
TAXA3498	44255.4	5.27038	0.751659	1.75246e-09	Bacteroidetes	Bacteroidia	Odoribacteraceae	Butyricimonas	Butyricimonas sp. Marseille-P4593
TAXA11693	5.79359	5.21966	1.09576	0.000270691	Proteobacteria	Gammaproteobacteria	Aeromonadaceae	Aeromonas	Aeromonas eucrenophila
TAXA8327	1904.96	5.16491	0.934141	8.89933e-06	Firmicutes	Clostridia	Clostridiaceae	Clostridium	Clostridium sp. CAG:628
TAXA3279	17416.7	5.10295	0.730261	1.92883e-09	Bacteroidetes	Bacteroidia	Bacteroidaceae	Bacteroides	Bacteroides massiliensis
TAXA6746	278.776	5.09108	0.691217	1.7621e-10	Fibrobacteres	Fibrobacteria	Fibrobacteraceae	Fibrobacter	Fibrobacter sp. UWT3
TAXA3341	3022.04	5.00983	0.651408	1.76853e-11	Bacteroidetes	Bacteroidia	Bacteroidaceae	Bacteroides	Bacteroides sp. AM25-34
TAXA21502	4.66803	5.00346	0.885631	5.1861e-06	Bacteroidetes	Flavobacteriia	Flavobacteriaceae	Algoriella	Algoriella xinjiangensis
TAXA4789	21.0175	4.97132	0.823522	6.61803e-07	Bacteroidetes	Flavobacteriia	Flavobacteriaceae	Psychroflexus	Psychroflexus halocasei
TAXA13154	3224.55	4.95852	0.841376	1.46446e-06	Proteobacteria	Deltaproteobacteria	Desulfovibrionaceae	Desulfovibrio	Desulfovibrio piger
TAXA13346	56.1409	4.91121	0.875919	6.15761e-06	Proteobacteria	Gammaproteobacteria	Enterobacteriaceae	Kosakonia	Kosakonia arachidis
TAXA3380	6163.33	4.77013	0.692556	3.47632e-09	Bacteroidetes	Bacteroidia	Bacteroidaceae	Bacteroides	Bacteroides sp. CAG:98
TAXA21488	5.01203	4.64957	0.993352	0.000373786	Bacteroidetes	Bacteroidia	Tannerellaceae	Parabacteroides	Parabacteroides sp. OF04-13BH
TAXA3280	9900.67	4.5656	0.548443	2.04553e-13	Bacteroidetes	Bacteroidia	Bacteroidaceae	Bacteroides	Bacteroides mediterraneensis
TAXA17053	440.37	4.50705	0.768401	1.61643e-06	Spirochaetes	Spirochaetia	Brachyspiraceae	Brachyspira	Brachyspira sp. CAG:484
TAXA4636	39.6715	4.47086	0.797867	6.15761e-06	Bacteroidetes	Flavobacteriia	Flavobacteriaceae	Lutibacter	Lutibacter flavus
TAXA3417	93920.6	4.46342	0.553318	1.16503e-12	Bacteroidetes	Bacteroidia	Bacteroidaceae	Bacteroides	uncultured Bacteroides sp.
TAXA12677	3.58983	4.28203	0.922849	0.000449368	Proteobacteria	Epsilonproteobacteria	Campylobacteraceae	Campylobacter	Campylobacter sp. P0227
TAXA17753	5.32727	4.24983	0.890111	0.000260133	Ascomycota	Dothideomycetes	Gloniaceae	Cenococcum	Cenococcum geophilum
TAXA20108	9.72845	4.22636	0.925058	0.000608518	Proteobacteria	Gammaproteobacteria	Methylococcaceae	Methylomicrobium	Methylomicrobium agile
TAXA3336	3838.88	4.21535	0.795574	2.40316e-05	Bacteroidetes	Bacteroidia	Bacteroidaceae	Bacteroides	Bacteroides sp. AM16-15
TAXA19517	16.1091	4.1925	1.04735	0.00469101	Firmicutes	Bacilli	Bacillaceae	Bacillus	Bacillus cellulasensis
TAXA24772	1.80226	4.05573	0.986571	0.00323067	Basidiomycota	Agaricomycetes	Hydnodontaceae	Sistotremastrum	Sistotremastrum niveocremeum
TAXA17868	15.2002	4.00969	0.856099	0.000373405	Basidiomycota	Agaricomycetes	Amanitaceae	Amanita	Amanita muscaria
TAXA3393	571.544	3.99376	0.850767	0.000364492	Bacteroidetes	Bacteroidia	Bacteroidaceae	Bacteroides	Bacteroides sp. NMBE5
TAXA3793	332.935	3.97232	0.728279	1.18845e-05	Bacteroidetes	Bacteroidia	Tannerellaceae	Parabacteroides	Parabacteroides sp. AM27-42
TAXA21133	4.16059	3.94474	0.899466	0.00121599	Euryarchaeota	Halobacteria	Halorubraceae	Halobaculum	Halobaculum gomorrense
TAXA2449	10.3417	3.93356	0.713893	9.64196e-06	Actinobacteria	Actinobacteria	Nocardioidaceae	Nocardioides	Nocardioides sp. CCTCC AB 2018079
TAXA8581	19780.4	3.91744	0.86204	0.000658036	Firmicutes	Clostridia	Eubacteriaceae	Eubacterium	Eubacterium sp. CAG:251
TAXA3258	48066.3	3.83463	0.638073	7.49178e-07	Bacteroidetes	Bacteroidia	Bacteroidaceae	Bacteroides	Bacteroides eggerthii
TAXA15960	14.6629	3.80481	0.915384	0.0027664	Proteobacteria	Alphaproteobacteria	Rhodobacteraceae	Rhodosalinus	Rhodosalinus sp. E84
TAXA1435	2647.49	3.75779	0.719443	3.40267e-05	Actinobacteria	Coriobacteriia	Eggerthellaceae	Eggerthella	Eggerthella sp. CAG:209
TAXA23804	2.1488	3.74499	0.96337	0.00641074	Proteobacteria	Alphaproteobacteria	Rhodobacteraceae	Thioclava	Thioclava sp. NG1
TAXA12609	211.615	3.62692	0.678591	1.91618e-05	Proteobacteria	Betaproteobacteria	Sutterellaceae	Duodenibacillus	Duodenibacillus massiliensis
TAXA1432	1457.99	3.57253	0.723072	0.000132068	Actinobacteria	Coriobacteriia	Eggerthellaceae	Eggerthella	Eggerthella sp. 51_9
TAXA12142	4.15508	3.56305	0.769495	0.000464616	Proteobacteria	Betaproteobacteria	Burkholderiaceae	Caballeronia	Caballeronia cordobensis
TAXA17089	4.21303	3.48135	0.818239	0.00192879	Spirochaetes	Spirochaetia	Leptospiraceae	Leptospira	Leptospira borgpetersenii
TAXA19211	7.46713	3.47092	0.870351	0.00484766	Bacteroidetes	Flavobacteriia	Flavobacteriaceae	Gaetbulibacter	Gaetbulibacter sp. 5U11
TAXA1048	567.493	3.46849	0.871262	0.00488148	Actinobacteria	Coriobacteriia	Coriobacteriaceae	Collinsella	Collinsella sp. TF10-11AT
TAXA17741	2.62614	3.4523	0.893474	0.0069198	Ascomycota	Sordariomycetes	Ophiocordycipitaceae	Ophiocordyceps	Ophiocordyceps sp. 'camponoti-saundersi'
TAXA3935	45.5079	3.43363	0.627096	1.0825e-05	Bacteroidetes	Cytophagia	Bernardetiaceae	Bernardetia	Bernardetia litoralis
TAXA21236	2.70898	3.43356	0.879111	0.00626793	Actinobacteria	Actinobacteria	Mycobacteriaceae	Mycobacterium	Mycobacterium sp. E2733
TAXA2102	11.0337	3.42046	0.588346	2.11134e-06	Actinobacteria	Actinobacteria	Micrococcaceae	Haematomicrobium	Haematomicrobium sanguinis
TAXA11668	12.5952	3.39342	0.800124	0.00202978	Proteobacteria	Gammaproteobacteria	Acidiferrobacteraceae	Acidiferrobacter	Acidiferrobacter thiooxydans
TAXA3357	1314.11	3.34205	0.635784	2.89737e-05	Bacteroidetes	Bacteroidia	Bacteroidaceae	Bacteroides	Bacteroides sp. An51A
TAXA16024	7.83894	3.32716	0.679519	0.000160084	Proteobacteria	Alphaproteobacteria	Rhodobacteraceae	Ruegeria	Ruegeria sp. EL01
TAXA19205	14.4745	3.30273	0.7756	0.00192741	Bacteroidetes	Flavobacteriia	Flavobacteriaceae	Flavobacterium	Flavobacterium oncorhynchi
TAXA3451	215.566	3.30228	0.634786	3.66406e-05	Bacteroidetes	Bacteroidia	Lentimicrobiaceae	Lentimicrobium	Lentimicrobium saccharophilum
TAXA2099	5.98294	3.29656	0.652037	7.67877e-05	Actinobacteria	Actinobacteria	Micrococcaceae	Glutamicibacter	Glutamicibacter arilaitensis
TAXA7777	18.4575	3.27455	0.756133	0.00152998	Firmicutes	Bacilli	Paenibacillaceae	Paenibacillus	Paenibacillus tyrfis
TAXA16080	5.13303	3.20798	0.84525	0.00854225	Proteobacteria	Alphaproteobacteria	Rhodobacteraceae	Yangia	Yangia pacifica
TAXA6723	39.2528	3.18039	0.642734	0.000129378	Fibrobacteres	Fibrobacteria	Fibrobacteraceae	Fibrobacter	Fibrobacter sp. UWB2
TAXA17385	25.9172	3.14474	0.572264	1.02007e-05	Thermotogae	Thermotogae	Kosmotogaceae	Kosmotoga	Kosmotoga arenicorallina
TAXA3319	467.906	3.13517	0.603757	3.7817e-05	Bacteroidetes	Bacteroidia	Bacteroidaceae	Bacteroides	Bacteroides sp. AF25-18
TAXA19142	112.286	3.1229	0.741565	0.00229636	Bacteroidetes	Bacteroidia	Bacteroidaceae	Bacteroides	Bacteroides sp. AM18-9
TAXA4321	82.3209	3.09496	0.726013	0.00191341	Bacteroidetes	Flavobacteriia	Flavobacteriaceae	Chryseobacterium	Chryseobacterium daeguense
TAXA3290	3854.77	3.07846	0.676889	0.000658036	Bacteroidetes	Bacteroidia	Bacteroidaceae	Bacteroides	Bacteroides plebeius CAG:211
TAXA17835	7.76198	3.0421	0.745407	0.0035833	Ascomycota	Saccharomycetes	Saccharomycetaceae	Vanderwaltozyma	Vanderwaltozyma polyspora
TAXA4816	29.5927	3.03748	0.798329	0.00832085	Bacteroidetes	Flavobacteriia	Flavobacteriaceae	Salegentibacter	Salegentibacter salegens
TAXA4323	5.45302	3.03556	0.786545	0.00696084	Bacteroidetes	Flavobacteriia	Flavobacteriaceae	Chryseobacterium	Chryseobacterium flavum
TAXA3250	19990.8	3.02081	0.753082	0.00460061	Bacteroidetes	Bacteroidia	Bacteroidaceae	Bacteroides	Bacteroides coprocola
TAXA4516	20.0976	3.00983	0.686873	0.00122361	Bacteroidetes	Flavobacteriia	Flavobacteriaceae	Flavobacterium	Flavobacterium sp. 316
TAXA15381	13.8462	3.0031	0.620776	0.000211829	Proteobacteria	Alphaproteobacteria	Phyllobacteriaceae	Chelativorans	Chelativorans sp. J32
TAXA1469	1205.91	2.96113	0.487122	5.57742e-07	Actinobacteria	Coriobacteriia	Eggerthellaceae	Slackia	Slackia isoflavoniconvertens
TAXA9507	2824.67	2.96008	0.55183	1.83e-05	Firmicutes	Clostridia	Ruminococcaceae	Ruminococcus	Ruminococcus sp. AF12-5
TAXA3340	1262.19	2.95739	0.672215	0.00117954	Bacteroidetes	Bacteroidia	Bacteroidaceae	Bacteroides	Bacteroides sp. AM23-18
TAXA3337	2057.55	2.9301	0.751321	0.00634074	Bacteroidetes	Bacteroidia	Bacteroidaceae	Bacteroides	Bacteroides sp. AM16-24
TAXA3817	3952.15	2.92892	0.612868	0.000258163	Bacteroidetes	Bacteroidia	Tannerellaceae	Tannerella	Tannerella sp. 6_1_58FAA_CT1
TAXA4119	10.5669	2.90483	0.605585	0.00024002	Bacteroidetes	Cytophagia	Hymenobacteraceae	Hymenobacter	Hymenobacter mucosus
TAXA1073	1444.96	2.87356	0.683971	0.00234341	Actinobacteria	Coriobacteriia	Coriobacteriaceae	Senegalimassilia	Senegalimassilia anaerobia
TAXA20834	3.22623	2.79364	0.621357	0.00081001	Tenericutes	Mollicutes	Mycoplasmataceae	Mycoplasma	Mycoplasma bovigenitalium
TAXA3308	209.596	2.76684	0.576231	0.000237895	Bacteroidetes	Bacteroidia	Bacteroidaceae	Bacteroides	Bacteroides sp. 41_26
TAXA3274	10042.6	2.70913	0.672945	0.00443024	Bacteroidetes	Bacteroidia	Bacteroidaceae	Bacteroides	Bacteroides ilei
TAXA3785	239.987	2.69702	0.690282	0.00626793	Bacteroidetes	Bacteroidia	Tannerellaceae	Parabacteroides	Parabacteroides sp. AF21-43
TAXA3240	1194.35	2.6809	0.55738	0.000231959	Bacteroidetes	Bacteroidia	Bacteroidaceae	Bacteroides	Bacteroides barnesiae
TAXA19152	32.6055	2.6707	0.683247	0.00626793	Bacteroidetes	Bacteroidia	Prevotellaceae	Prevotella	Prevotella sp. HMSC069G02
TAXA3283	4643.73	2.66865	0.623972	0.00184242	Bacteroidetes	Bacteroidia	Bacteroidaceae	Bacteroides	Bacteroides nordii
TAXA4672	5.27797	2.64271	0.677927	0.00634074	Bacteroidetes	Flavobacteriia	Flavobacteriaceae	Marixanthomonas	Marixanthomonas ophiurae
TAXA12707	9.86335	2.63244	0.691494	0.00830123	Proteobacteria	Epsilonproteobacteria	Helicobacteraceae	Helicobacter	Helicobacter apodemus
TAXA3395	1737.04	2.53367	0.485968	3.51221e-05	Bacteroidetes	Bacteroidia	Bacteroidaceae	Bacteroides	Bacteroides sp. OF04-15BH
TAXA11738	434.658	2.52838	0.634556	0.00486316	Proteobacteria	Gammaproteobacteria	Succinivibrionaceae	Succinivibrio	Succinivibrio sp.
TAXA14805	167.816	2.51972	0.562804	0.000861231	Proteobacteria	Gammaproteobacteria	Moraxellaceae	Acinetobacter	Acinetobacter sp. 25977_7
TAXA1433	852.986	2.49158	0.648035	0.00729414	Actinobacteria	Coriobacteriia	Eggerthellaceae	Eggerthella	Eggerthella sp. AM16-19
TAXA13158	193.244	2.47414	0.654932	0.00911408	Proteobacteria	Deltaproteobacteria	Desulfovibrionaceae	Desulfovibrio	Desulfovibrio sp. 6_1_46AFAA
TAXA7007	19.002	2.46235	0.578427	0.00192741	Firmicutes	Bacilli	Bacillaceae	Bacillus	Bacillus sp. AFS055030
TAXA4645	24.0794	2.41466	0.619727	0.00634074	Bacteroidetes	Flavobacteriia	Flavobacteriaceae	Lutibacter	Lutibacter sp. SM1352
TAXA3795	736.034	2.3921	0.532142	0.00081001	Bacteroidetes	Bacteroidia	Tannerellaceae	Parabacteroides	Parabacteroides sp. AM58-2XD
TAXA2721	4.74529	2.35673	0.618799	0.00829571	Actinobacteria	Actinobacteria	Streptomycetaceae	Streptomyces	Streptomyces atratus
TAXA3733	8625.98	2.32872	0.559665	0.00273773	Bacteroidetes	Bacteroidia	Rikenellaceae	Alistipes	Alistipes sp. 56_sp_Nov_56_25
TAXA10269	180.87	2.28735	0.6023	0.00851107	Firmicutes	Bacilli	Streptococcaceae	Lactococcus	Lactococcus raffinolactis
TAXA6607	16.6993	2.28694	0.52864	0.00154568	Deinococcus-Thermus	Deinococci	Deinococcaceae	Deinococcus	Deinococcus hopiensis
TAXA3689	729.603	2.23118	0.558015	0.00474535	Bacteroidetes	Bacteroidia	Prevotellaceae	Prevotella	Prevotella sp. oral taxon 317
TAXA3624	195.933	2.21908	0.571038	0.00641074	Bacteroidetes	Bacteroidia	Prevotellaceae	Prevotella	Prevotella oris
TAXA6843	53.9372	2.20563	0.555927	0.00509212	Firmicutes	Bacilli	Bacillaceae	Bacillus	Bacillus amyloliquefaciens
TAXA3272	1659.12	2.19434	0.524433	0.00249378	Bacteroidetes	Bacteroidia	Bacteroidaceae	Bacteroides	Bacteroides heparinolyticus
TAXA10929	67.1727	2.18715	0.491501	0.00096618	Fusobacteria	Fusobacteriia	Fusobacteriaceae	Fusobacterium	Fusobacterium russii
TAXA3355	530.669	2.187	0.531964	0.00323067	Bacteroidetes	Bacteroidia	Bacteroidaceae	Bacteroides	Bacteroides sp. An279
TAXA3813	1598.55	2.18485	0.544972	0.00460645	Bacteroidetes	Bacteroidia	Tannerellaceae	Parabacteroides	Parabacteroides timonensis
TAXA10244	15.8224	2.17739	0.526505	0.00297874	Firmicutes	Bacilli	Leuconostocaceae	Weissella	Weissella ceti
TAXA12954	7.51849	2.17184	0.578383	0.00986307	Proteobacteria	Gammaproteobacteria	Ectothiorhodospiraceae	Ectothiorhodospira	Ectothiorhodospira magna
TAXA3376	1422.67	2.12635	0.520229	0.00351773	Bacteroidetes	Bacteroidia	Bacteroidaceae	Bacteroides	Bacteroides sp. CAG:754
TAXA3419	1999.12	2.10886	0.480405	0.00120633	Bacteroidetes	Bacteroidia	Bacteroidaceae	Mediterranea	Mediterranea sp. An20
TAXA7155	75.9806	2.1028	0.512631	0.00333007	Firmicutes	Bacilli	Bacillaceae	Bacillus	Bacillus velezensis
TAXA3281	2053.11	2.08676	0.522458	0.00475876	Bacteroidetes	Bacteroidia	Bacteroidaceae	Bacteroides	Bacteroides ndongoniae
TAXA3396	202.102	2.06551	0.537982	0.00741204	Bacteroidetes	Bacteroidia	Bacteroidaceae	Bacteroides	Bacteroides sp. OM05-12
TAXA3542	1103.6	2.0645	0.497254	0.00279932	Bacteroidetes	Bacteroidia	Porphyromonadaceae	Porphyromonas	Porphyromonas crevioricanis
TAXA9549	292.829	-2.07031	0.51812	0.00475876	Firmicutes	Clostridia	Ruminococcaceae	Ruminococcus	Ruminococcus sp. AF42-9BH
TAXA12631	17.9853	-2.07551	0.525785	0.00549725	Proteobacteria	Epsilonproteobacteria	Campylobacteraceae	Arcobacter	Arcobacter butzleri
TAXA10055	840.391	-2.11161	0.502501	0.00234341	Firmicutes	Bacilli	Lactobacillaceae	Lactobacillus	Lactobacillus fermentum
TAXA13547	60.2679	-2.2391	0.487304	0.000544012	Proteobacteria	Gammaproteobacteria	Yersiniaceae	Serratia	Serratia marcescens
TAXA10232	32.9976	-2.26843	0.499146	0.000658036	Firmicutes	Bacilli	Leuconostocaceae	Leuconostoc	Leuconostoc gelidum
TAXA12131	87.7981	-2.3402	0.529208	0.00108702	Proteobacteria	Betaproteobacteria	Burkholderiaceae	Burkholderia	Burkholderia ubonensis
TAXA9556	378.175	-2.34099	0.557329	0.00234341	Firmicutes	Clostridia	Ruminococcaceae	Ruminococcus	Ruminococcus sp. AM16-34
TAXA9515	512.206	-2.46189	0.627848	0.00604635	Firmicutes	Clostridia	Ruminococcaceae	Ruminococcus	Ruminococcus sp. AF17-12
TAXA9642	154.856	-2.53482	0.59283	0.00184242	Firmicutes	Clostridia	Ruminococcaceae	Ruminococcus	Ruminococcus sp. TF08-4
TAXA10975	13.9659	-2.55986	0.635668	0.00443024	Fusobacteria	Fusobacteriia	Leptotrichiaceae	Streptobacillus	Streptobacillus ratti
TAXA10763	9.71287	-2.66307	0.662435	0.00446608	Firmicutes	Tissierellia	Peptoniphilaceae	Anaerococcus	Anaerococcus sp. HMSC065G05
TAXA9630	1159.66	-2.67428	0.71218	0.00986307	Firmicutes	Clostridia	Ruminococcaceae	Ruminococcus	Ruminococcus sp. OM02-16LB
TAXA13332	37.1211	-2.78967	0.648457	0.00168798	Proteobacteria	Gammaproteobacteria	Enterobacteriaceae	Klebsiella	Klebsiella aerogenes
TAXA8594	25.6487	-2.84853	0.645931	0.00113657	Firmicutes	Clostridia	Eubacteriaceae	Eubacterium	Eubacterium sp. OF10-16
TAXA711	29.6659	-2.91909	0.521518	6.19509e-06	Actinobacteria	Acidimicrobiia	Acidimicrobiaceae	Ferrimicrobium	Ferrimicrobium acidiphilum
TAXA9579	372.344	-2.92713	0.653477	0.000861231	Firmicutes	Clostridia	Ruminococcaceae	Ruminococcus	Ruminococcus sp. AM34-9LB
TAXA2133	34.7562	-2.92778	0.59499	0.000143822	Actinobacteria	Actinobacteria	Micrococcaceae	Paenarthrobacter	Paenarthrobacter nicotinovorans
TAXA9528	169.428	-3.0079	0.634225	0.000295755	Firmicutes	Clostridia	Ruminococcaceae	Ruminococcus	Ruminococcus sp. AF24-32LB
TAXA8595	3482.4	-3.0844	0.657692	0.000367559	Firmicutes	Clostridia	Eubacteriaceae	Eubacterium	Eubacterium sp. OM08-24
TAXA7208	84.7972	-3.28072	0.67871	0.000212474	Firmicutes	Bacilli	Bacillaceae	Geobacillus	Geobacillus thermoleovorans
TAXA9605	1828.02	-3.31947	0.630041	2.76961e-05	Firmicutes	Clostridia	Ruminococcaceae	Ruminococcus	Ruminococcus sp. CAG:254
TAXA1436	930.737	-3.48984	0.635869	1.03317e-05	Actinobacteria	Coriobacteriia	Eggerthellaceae	Eggerthella	Eggerthella sp. CAG:298
TAXA13336	22609.2	-3.49201	0.896714	0.00635326	Proteobacteria	Gammaproteobacteria	Enterobacteriaceae	Klebsiella	Klebsiella pneumoniae
TAXA17536	162949	-3.51744	0.817572	0.00168798	Verrucomicrobia	Verrucomicrobiae	Akkermansiaceae	Akkermansia	Akkermansia muciniphila
TAXA9522	621.444	-3.6912	0.736779	9.57813e-05	Firmicutes	Clostridia	Ruminococcaceae	Ruminococcus	Ruminococcus sp. AF19-29
TAXA12608	23.4209	-3.69811	0.968427	0.00801207	Proteobacteria	Betaproteobacteria	Sutterellaceae	Dakarella	Dakarella massiliensis
TAXA3862	992.09	-3.83914	0.895499	0.0017865	Bacteroidetes	Chitinophagia	Chitinophagaceae	Chitinophaga	Chitinophaga sp. K20C18050901
TAXA9540	5003.12	-3.98104	0.742959	1.84638e-05	Firmicutes	Clostridia	Ruminococcaceae	Ruminococcus	Ruminococcus sp. AF31-8BH
TAXA15067	15.2214	-4.07697	0.762963	1.91618e-05	Proteobacteria	Alphaproteobacteria	Bartonellaceae	Bartonella	Bartonella bacilliformis
TAXA782	45.1622	-4.2322	0.688379	3.79403e-07	Actinobacteria	Actinobacteria	Actinomycetaceae	Actinomyces	Actinomyces sp. oral taxon 849
TAXA12306	6.10431	-4.27002	1.05914	0.0043929	Proteobacteria	Betaproteobacteria	Comamonadaceae	Comamonas	Comamonas sp. 26
TAXA3748	2508.93	-4.2761	0.972753	0.0011859	Bacteroidetes	Bacteroidia	Rikenellaceae	Alistipes	Alistipes sp. CAG:514
TAXA12614	2397.3	-4.34013	1.08949	0.00486316	Proteobacteria	Betaproteobacteria	Sutterellaceae	Parasutterella	Parasutterella excrementihominis CAG:233
TAXA3747	17431	-5.34051	0.993047	1.73572e-05	Bacteroidetes	Bacteroidia	Rikenellaceae	Alistipes	Alistipes sp. CAG:435
TAXA8579	13968.7	-5.83551	0.910399	7.82883e-08	Firmicutes	Clostridia	Eubacteriaceae	Eubacterium	Eubacterium sp. CAG:202
